# Supplementary material for: Metal-Associated Particulate Matter (PM2.5) Induces Cognitive Dysfunction: Polygonum multiflorum Improves Neuroinflammation and Synaptic Function
Source: Int J Mol Sci. 2025 Dec 25;27(1):230. doi: 10.3390/ijms27010230 (PMC12785887; doi:10.3390/ijms27010230)
Supplement: Supplementary file 1 [file ijms-27-00230-s001.zip]

Archive with 1 entries (1 files):
- ijms-4027098-supplementary.pdf
